# Supplementary material for: ICalled-DIY Device for Hands-On and Low-Cost Adapted Emergency Call Learning: A Simulation Study
Source: Children (Basel). 2025 Feb 26;12(3):282. doi: 10.3390/children12030282 (PMC11941231; doi:10.3390/children12030282)
Supplement: Supplementary file 1 [file children-12-00282-s001.zip]

Archive with 1 entries (1 files):
- children-3489988-supplementary.pdf
